# Supplementary material for: Using Macrophage Polarization in Human Platelet Lysate to Test the Immunomodulatory Potential of Cells for Clinical Use
Source: Biomedicines. 2024 Apr 9;12(4):833. doi: 10.3390/biomedicines12040833 (PMC11048141; doi:10.3390/biomedicines12040833)
Supplement: Supplementary file 1 [file biomedicines-12-00833-s001.zip]

Archive with 1 entries (1 files):
- biomedicines-2917677-supplementary.pdf
